# Supplementary material for: Inflammatory Response and Exosome Biogenesis of Choroid Plexus Organoids Derived from Human Pluripotent Stem Cells
Source: Int J Mol Sci. 2023 Apr 21;24(8):7660. doi: 10.3390/ijms24087660 (PMC10146825; doi:10.3390/ijms24087660)
Supplement: Supplementary file 1 [file ijms-24-07660-s001.zip]

Archive with 1 entries (1 files):
- ijms-2336520-supplementary.pdf
